# Supplementary material for: MDA5 RNA-sensing pathway activation by Mycobacterium tuberculosis promotes innate immune subversion and pathogen survival
Source: JCI Insight. 2023 Oct 23;8(20):e166242. doi: 10.1172/jci.insight.166242 (PMC10619499; doi:10.1172/jci.insight.166242)
Supplement: Supporting data values [file jciinsight-8-166242-s128.xlsx]

## Sheet: Fig 1B
Cytokine RNA expression - fold change from mock transfected cells
Cytokine	Mtb RNA		Mtb RNA +Rnase		Mtb RNA -TxRgnt		Human RNA		5'ppp-dsRNA
IFNb	9.79	12.86	0.98	1.13	1.09	0.88	65.66		4.41	256.77
IL-1b	4.72	9.94	0.78	0.83	0.95	3.55	1.11		1.92	4.9
IL-6	32.72	30.52	1.14	2.29	1.54	3.2	5.42		1.75	59.48
TNFa	1.59	2.97	0.53	1.17	0.77	1.03	1.8		1.16	3.78

## Sheet: Fig 1C
Supernatant Cytokine levels (pg/mL)
IFNb
Mtb RNA	NTC						MDA5-KO
-	12.3	12.3	12.3	12.3	12.3	12.3	34.4	27.1	12.3	12.3	12.3	12.3
+	954.4	958	1252.8	4859.3	5062.2	4213.1	77.8	114	97.9	123.8	107	313.1
IL-1b
Mtb RNA	NTC						MDA5-KO
-	3.8	3.8	3.8	3.8	3.8	3.8	3.8	3.8	3.8	3.8	3.8	3.8
+	792.87	751.17	669.24	934.51	849.21	713.16	71.75	70.49	65.55	64.9	65.6	63.8
IL-1a
Mtb RNA	NTC						MDA5-KO
-	3.4	3.4	3.4	3.4	3.4	3.4	3.4	3.4	3.4	3.4	3.4	3.4
+	411.1	417.5	348.2	676.9	725.6	354.4	3.4	3.4	3.4	7.9	10.5	3.4
IL-6
Mtb RNA	NTC						MDA5-KO
-	0.9	0.9	0.9	0.9	0.9	0.9	34.45	35.25	37.32	36.4	29.3	59
+	22483.1	23195.6	23578.5	45374.9	33226.9	45955.4	17167.8	23412.7	18124.6	22007.6	20366.6	63082.3
TNFa
Mtb RNA	NTC						MDA5-KO
-	11.03	12.34	12.31	13.39	12.22	11.74	20.28	20.99	20.26	25.47	20.74	25.32
+	497.69	453.68	386.91	689.45	574.88	838.44	119.62	116.43	104.69	191.3	174.5	249.4

## Sheet: Fig 1E
Immunoblot densitometry analysis - MDA5 / Actin Ratio
	Independent Experiment
	1	2	3	Average	Stdev
Sample
J774 wt MOI 0	0.05	0.02	0.13	0.07	0.06
J774 wt MOI 1	0.37	0.36	0.32	0.35	0.03
J774 wt MOI 5	0.74	0.99	0.69	0.81	0.16
J774 wt MOI 10	0.65	1.05	1.01	0.9	0.22

## Sheet: Fig 1F
intracellular CFU counts (log10) - IFNy-primed J774.1 cells
days post Mtb infection	WT				NTC				MDA5-KO
0	4.57	4.73	5.03	5.07	4.68	4.79	5.09	5.21	4.84	4.68	5.09	5.07
1	5.05	5.11	5.41	5.51	5.01	5.07	5.56	5.3	5.09	5.22	5.45	5.38
2	5.25	5.17	5.3	5.51	5.3	5.34	5.51	5.51	5.23	5.29	5.38	5.34
3	5.2	NA	5.15	5.21	5.35	NA	5.31	5.28	4.83	4.9	5.01	5.02
4	4.95	5.05	5.26	5.29	5.37	NA	5.41	5.32	4.78	4.9	4.53	4.83

## Sheet: Fig1G
intracellular CFU counts log10 - resting J774.1 cells
days post Mtb infection	WT						NTC						MDA5-KO
0	4.9	4.81	4.51	4.75	5.06	4.99	4.81	4.74	4.62	4.58	5.16	5.15	4.85	4.76	4.73	4.86	5.1	5.02
1	5.16	5.36	4.92	4.83	5.41	5.2	5.36	5.35	4.95	4.94	5.56	5.56	5.35	5.12	4.95	4.96	5.51	5.41
2	5.74	5.76	5.27	5.35	5.78	5.94	5.83	5.94	5.45	5.44	6.03	5.87	5.81	5.7	5.41	5.44	5.79	5.81
3	5.92	5.89	5.75	5.56	6.21	6.19	6.03	6.11	5.73	5.82	6.36	6.35	5.98	5.92	6.04	6.06	6.32	6.33
4	5.9	5.83	6.02	5.96	6.22	6.1	6.01	6.27	6.1	6.14	6.31	6.34	6.15	6	6.18	6.08	6.31	6.31

## Sheet: Fig 2A 2B
Fig 2A Supernatant IFNb levels (pg/mL)
Mtb	NTC					MDA5-KO
-	1					1
+	53.7	32				85.9	14.4
Fig 2B Relative IFNb RNA expression
Mtb	NTC 4hrs			MDA5-KO 4hrs			NTC 24hrs			MDA5-KO 24hrs
-	1	1	1	6.39	3.57	3.9	1	1	1	6.49	3.6	7.32
+	13.4	34.94	23.39	13.8	32.76	28.31	2.47	1.75	2.31	2.61	4.66	2.78

## Sheet: Fig 2C 2D
Fig 2C Supernatant IL-1b levels (pg/mL)
Mtb	NTC					MDA5-KO
-	1	1	1	1	1	1	1	1	1	1
+	3755.3	1579.5	6100	7199	7359.2	863	408.4	2951.3	2701.9	2282
Fig 2D Relative IL-1b RNA expression
Mtb	NTC 4hrs			MDA5-KO 4hrs			NTC 24hrs			MDA5-KO 24hrs
-	1	1	1	2.03	0.65	0.71	1	1	1	1.44	1.04	1.08
+	86.35	104.72	87.53	65.3	35.19	40.37	686.65	427.09	466.51	288.84	228.95	250.61

## Sheet: Fig 2E 2F
Fig 2E Supernatant IL-6 levels (pg/mL)
Mtb	NTC					MDA5-KO
-	3.1	3.5		2.4	2.3	43.7	24.6		37.3	35.7
+	2943.7	1892.2	4473.2	5628.6	5247.4	3269.3	2014.1	12336.1	8812.3	8800.5
Fig 2F Relative IL-6 RNA expression
Mtb	NTC 4hrs			MDA5-KO 4hrs			NTC 24hrs			MDA5-KO 24hrs
-	1	1	1	3.73	7.6	6.74	1	1	1	11.04	6.39	7.95
+	8.6	25.62	18.86	38.94	37.33	49.23	2307.91	1250	1401.48	1495.72	1584.93	1299.84

## Sheet: Fig 2G 2H
Fig 2G Supernatant TNFa levels (pg/mL)
Mtb	NTC					MDA5-KO
-	86.4	87.5		32.2	33.5	305.9	171.2		75	78.5
+	547.6	506.4	405.2	151.4	165.8	1145.8	673.1	788.2	206.8	249.6
Fig 2H Relative TNFa RNA expression
Mtb	NTC 4hrs			MDA5-KO 4hrs			NTC 24hrs			MDA5-KO 24hrs
-	1	1	1	1.66	1.58	1.65	1	1	1	2.32	2.28	2.2
+	3.94	3.28	2.97	5.63	3.75	4.1	4.9	4.63	5.48	4.77	4.12	4.62

## Sheet: Fig 3A
Fig 3A Supernatant IL-18 levels (pg/mL)
Mtb	NTC				MDA5-KO
-	93.2		76.8	74.9	1	1	1	1
+	777.3	501.1	311	399	458.3	263.2	277.1	153.2

[truncated: 20 more sheets: Fig 3B, Fig 3C, Fig 4B 4C, Fig 4E 4F, Fig 4G, Fig 5A, Fig 5B 5C, Fig 6B , Fig 6C, Fig 6D-G,  Sup Fig 1A, Sup Fig 1B, Sup Fig 3, Sup Fig 4A 4B, Sup Fig 5, Sup Fig 6, Sup Fig 7A-F, Sup Fig 7G-I, Sup Fig 7J, Sup Fig 8]
